# Supplementary material for: Prenatal alcohol exposure alters brain structure and neurocognitive outcomes for 6‐ to 7‐year‐old children in a South African birth cohort
Source: Alcohol Clin Exp Res (Hoboken). 2025 Apr 6;49(5):1028–41. doi: 10.1111/acer.70048 (PMC12098808; doi:10.1111/acer.70048)
Supplement: Supplementary file 1 — Table S1 [file ACER-49-1028-s003.xlsx]

## Sheet: Supplementary Table 1
		Effect in PAE (based on fully adj. models)	Unadjusted models			Models adjusted for ICV only			Partially adjusted models Covariates were age, sex, maternal education, ICV (in volumetric and surface area models)			Fully adjusted models Covariates as in partially adjusted models, but with prenatal tobacco exposure added			Note: For partially and fully adjusted models, p < 0,050 is indicated by a red border. Abbreviations: PAE=prenatal alcohol exposure L/R=left/right hemisphere ns=not significant decr=decreased incr=increased ICV=intracranial volume MANOVA=multivariate analysis of variance, ANOVA=analysis of variance ROI=region-of-interest
	L/R		F	p	Partial Eta Squared	F	p	Partial Eta Squared	F	p	Partial Eta Squared	F	p	Partial Eta Squared
Global metrics
Total grey matter volume		ns.	6.802	0.01	0.042	2.471	0.118	0.016	3.909	0.05	0.025	3.279	0.072	0.021
Total cortex volume		ns.	7.311	0.008	0.045	3.015	0.084	0.019	3.893	0.05	0.025	3.561	0.061	0.023
Total subcortical grey matter volume		ns.	1.844	0.176	0.012	0.058	0.809	0	0.301	0.584	0.002	0.04	0.842	0
Total cortical surface area		decr.	11.456	<0,001	0.068	6.798	0.01	0.042	7.899	0.006	0.049	4.125	0.044	0.027
Mean overall cortical thickness		ns.	6.129	0.014	0.038	n/a	n/a	n/a	5.53	0.02	0.035	0.329	0.567	0.002
Regional subcortical volume
Main effect (MANOVA)		ns.	1.413	0.154	0.122	1.223	0.265	0.108	0.994	0.463	0.091	0.927	0.532	0.86
ROI effects (Univariate ANOVAs)
Amygdala	L	ns.	0.08	0.778	0.001	1.168	0.282	0.007	0.906	0.343	0.006	0.024	0.876	0
	R	ns.	0.109	0.742	0.001	1.151	0.285	0.007	0.819	0.367	0.005	0.047	0.829	0
Caudate	L	ns.	1.275	0.261	0.008	0.084	0.773	0.001	0.009	0.926	0	0.637	0.426	0.004
	R	ns.	0.794	0.374	0.005	0.001	0.977	0	0.001	0.97	0	0.87	0.352	0.006
Hippocampus	L	ns.	2.053	0.154	0.013	0.247	0.62	0.002	1.427	0.234	0.009	2.559	0.112	0.017
	R	ns.	4.317	0.039	0.027	1.206	0.274	0.008	3.021	0.084	0.019	2.58	0.11	0.017
Accumbens	L	ns.	0.002	0.967	0	0.67	0.414	0.004	0.001	0.981	0	0.008	0.929	0
	R	ns.	0.757	0.386	0.005	0.002	0.964	0	0.032	0.859	0	0.027	0.87	0
Pallidum	L	ns.	3.147	0.078	0.02	0.728	0.395	0.005	0.634	0.427	0.004	0.317	0.574	0.002
	R	ns.	4.197	0.042	0.026	1.368	0.244	0.009	1.274	0.261	0.008	0.355	0.552	0.002
Putamen	L	ns.	0.717	0.398	0.005	0	1	0	0.278	0.599	0.002	0.745	0.39	0.005
	R	ns.	0.119	0.73	0.001	0.36	0.549	0.002	0	0.992	0	0.024	0.877	0
Thalamus	L	ns.	1.041	0.309	0.007	0.207	0.65	0.001	0.239	0.625	0.002	0.043	0.837	0
	R	ns.	0.576	0.449	0.004	0.001	0.974	0	0.024	0.877	0	0.096	0.757	0.001
Regional cortical volume: Frontal lobe
Main effect (MANOVA)		ns.	1.331	0.163	0.178	1.132	0.322	0.157	1.361	0.146	0.186	1.161	0.294	0.164
ROI effects (Univariate ANOVAs)
Superior frontal gyrus	L	ns.	5.992	0.015	0.037	2.643	0.106	0.017	4.135	0.044	0.026	3.397	0.067	0.022
	R	ns.	0.276	0.6	0.002	0.021	0.886	0	0	0.992	0	0.146	0.703	0.001
Caudal middle frontal gyrus	L	ns.	4.488	0.036	0.028	1.946	0.165	0.012	3.086	0.081	0.02	0.194	0.661	0.001
	R	ns.	1.768	0.186	0.011	0.71	0.401	0.005	0.514	0.475	0.003	0.089	0.766	0.001
Rostral middle frontal gyrus	L	ns.	2.795	0.097	0.018	0.864	0.354	0.006	0.661	0.417	0.004	0.123	0.727	0.001
	R	ns.	1.67	0.198	0.011	0.25	0.618	0.002	0.119	0.73	0.001	0.111	0.739	0.001
Pars opercularis	L	ns.	2.224	0.138	0.014	0.48	0.489	0.003	0.081	0.777	0.001	0.067	0.796	0
	R	ns.	0.833	0.363	0.005	0.29	0.591	0.002	0.562	0.455	0.004	0.278	0.599	0.002
Pars triangularis	L	ns.	0.902	0.344	0.006	0.06	0.806	0	0.079	0.778	0.001	0.029	0.865	0
	R	ns.	0.938	0.334	0.006	0.266	0.607	0.002	0.205	0.651	0.001	0.002	0.96	0
Pars orbitalis	L	ns.	0.955	0.33	0.006	0.026	0.873	0	0.022	0.883	0	0.063	0.802	0
	R	ns.	0.983	0.323	0.006	0.127	0.722	0.001	0.105	0.746	0.001	0.068	0.795	0
Lateral orbitofrontal cortex	L	decr.	14.164	<0,001	0.083	9.399	0.003	0.057	8.513	0.004	0.053	7.518	0.007	0.047
	R	decr.	13.765	<0,001	0.081	9.082	0.003	0.055	9.894	0.002	0.061	5.402	0.021	0.035
Medial orbitofrontal cortex	L	ns.	3.445	0.065	0.022	0.901	0.344	0.006	0.366	0.546	0.002	0.525	0.47	0.003
	R	ns.	5.6	0.019	0.035	1.874	0.173	0.012	2.574	0.111	0.017	1.913	0.169	0.013
Precentral gyrus	L	ns.	5.064	0.026	0.031	2.089	0.15	0.013	2.22	0.138	0.014	1.863	0.174	0.012
	R	ns.	5.681	0.018	0.035	3.197	0.076	0.02	3.644	0.058	0.023	3.173	0.077	0.021
Paracentral lobule	L	ns.	6.541	0.011	0.04	3.794	0.053	0.024	3.819	0.053	0.025	3.423	0.066	0.022
	R	ns.	2.539	0.113	0.016	0.944	0.333	0.006	0.98	0.324	0.006	0.514	0.475	0.003
Frontal pole	L	ns.	0.227	0.635	0.001	0.656	0.419	0.004	1.125	0.29	0.007	1.899	0.17	0.012
	R	ns.	1.668	0.198	0.011	1.445	0.231	0.009	2.312	0.13	0.015	1.352	0.247	0.009
Regional cortical volume: Parietal lobe
Main effect (MANOVA)		ns.	1.212	0.288	0.076	0.777	0.651	0.051	0.854	0.577	0.056	1.137	0.339	0.074
ROI effects (Univariate ANOVAs)
Superior parietal cortex	L	ns.	3.259	0.073	0.02	1.269	0.262	0.008	1.509	0.221	0.01	0.739	0.391	0.005
	R	decr.	6.823	0.01	0.042	3.554	0.061	0.022	3.83	0.052	0.025	4.393	0.038	0.028
Inferior parietal cortex	L	ns.	6.219	0.014	0.038	3.557	0.061	0.022	3.066	0.082	0.02	3.335	0.07	0.022
	R	ns.	4.494	0.036	0.028	2.068	0.152	0.013	2.222	0.138	0.014	3.171	0.077	0.021
Supramarginal gyrus	L	ns.	1.536	0.217	0.01	0.449	0.504	0.003	0.231	0.631	0.002	0.1	0.752	0.001
	R	ns.	6.584	0.011	0.04	3.027	0.084	0.019	3.305	0.071	0.021	1.205	0.274	0.008
Post central gyrus	L	ns.	2.111	0.148	0.013	0.83	0.364	0.005	0.787	0.377	0.005	0.069	0.792	0
	R	ns.	1.261	0.263	0.008	0.147	0.702	0.001	0.267	0.606	0.002	0.095	0.759	0.001
Precuneus cortex	L	ns.	4.912	0.028	0.031	1.905	0.17	0.012	2.539	0.113	0.016	2.854	0.093	0.019
	R	decr.	7.096	0.009	0.044	3.274	0.072	0.021	4.842	0.029	0.031	5.926	0.016	0.038
Regional cortical volume: Temporal lobe
Main effect (MANOVA)		decr.	1.957	0.016	0.202	1.743	0.039	0.185	1.85	0.025	0.198	1.861	0.024	0.2
ROI effects (Univariate ANOVAs)
Superior temporal gyrus	L	ns.	2.564	0.111	0.016	1.038	0.31	0.007	1.339	0.249	0.009	1.201	0.275	0.008
	R	ns.	2.503	0.116	0.016	0.947	0.332	0.006	0.133	0.716	0.001	0.003	0.956	0
Middle temporal gyrus	L	decr.	7.697	0.006	0.047	5.504	0.02	0.034	5.505	0.02	0.035	4.821	0.03	0.031
	R	ns.	1.033	0.311	0.007	0.234	0.629	0.002	0.042	0.838	0	0.215	0.644	0.001
Inferior temporal gyrus	L	ns.	0.62	0.432	0.004	0.035	0.851	0	0.018	0.895	0	0.292	0.59	0.002
	R	ns.	3.278	0.072	0.021	1.106	0.295	0.007	1.515	0.22	0.01	3.476	0.064	0.023
Banks of the superior temporal sulcus	L	ns.	0.939	0.334	0.006	0.343	0.559	0.002	0.082	0.775	0.001	0.132	0.717	0.001
	R	ns.	3.437	0.066	0.022	2.032	0.156	0.013	0.892	0.347	0.006	0.207	0.65	0.001
Fusiform gyrus	L	ns.	0.38	0.539	0.002	0.268	0.605	0.002	0.008	0.928	0	1.272	0.261	0.008
	R	decr.	3.742	0.055	0.023	1.081	0.3	0.007	2.077	0.152	0.013	5.016	0.027	0.032
Transverse temporal gyrus	L	ns.	0.398	0.529	0.003	0.007	0.933	0	0.049	0.825	0	0.928	0.337	0.006
	R	ns.	1.803	0.181	0.011	0.359	0.55	0.002	0.005	0.944	0	0.023	0.88	0
Entorhinal cortex	L	ns.	1.412	0.237	0.009	1.871	0.173	0.012	0.82	0.367	0.005	0.177	0.674	0.001
	R	ns.	6.5	0.012	0.04	7.389	0.007	0.046	4.618	0.033	0.029	1.456	0.229	0.01
Temporal pole	L	ns.	4.149	0.043	0.026	6.632	0.011	0.041	4.43	0.037	0.028	1.943	0.165	0.013
	R	ns.	0.091	0.763	0.001	0.808	0.37	0.005	0.118	0.731	0.001	0.607	0.437	0.004
Parahippocampal gyrus	L	ns.	0.098	0.754	0.001	0.256	0.614	0.002	0.006	0.941	0	0.151	0.698	0.001
	R	ns.	4.836	0.029	0.03	2.517	0.115	0.016	4.05	0.046	0.026	3.424	0.066	0.022
Regional cortical volume: Occipital lobe
Main effect (MANOVA)		ns.	0.596	0.78	0.031	0.334	0.952	0.018	0.536	0.828	0.029	0.535	0.828	0.029
ROI effects (Univariate ANOVAs)
Lateral occipital cortex	L	ns.	0.43	0.513	0.003	0.017	0.895	0	0.157	0.692	0.001	0.788	0.376	0.005
	R	ns.	0.046	0.83	0	0.152	0.698	0.001	0.185	0.668	0.001	0.355	0.552	0.002
Lingual gyrus	L	ns.	1.426	0.234	0.009	0.251	0.617	0.002	1.262	0.263	0.008	0.972	0.326	0.006
	R	ns.	1.724	0.191	0.011	0.309	0.579	0.002	1.81	0.18	0.012	2.83	0.095	0.018
Cuneus cortex	L	ns.	0.134	0.715	0.001	0.349	0.556	0.002	0.111	0.74	0.001	0.005	0.945	0
	R	ns.	0.078	0.781	0	0.031	0.86	0	0.033	0.856	0	0.02	0.887	0
Pericalcarine cortex	L	ns.	0.009	0.923	0	0.242	0.623	0.002	0.046	0.83	0	0.084	0.773	0.001
	R	ns.	0.244	0.622	0.002	0	0.986	0	0.143	0.706	0.001	0.404	0.526	0.003
Regional cortical volume: Cingulate cortex
Main effect (MANOVA)		ns.	0.786	0.616	0.041	0.474	0.873	0.025	0.45	0.889	0.024	0.536	0.828	0.029
ROI effects (Univariate ANOVAs)
Rostral anterior cingulate	L	ns.	4.351	0.039	0.027	1.522	0.219	0.01	0.851	0.358	0.006	1.111	0.294	0.007
	R	ns.	1.188	0.277	0.008	0.156	0.693	0.001	0.008	0.927	0	0.403	0.526	0.003
Caudal anterior cingulate	L	ns.	0.258	0.612	0.002	0	0.999	0	0.115	0.735	0.001	0.035	0.852	0
	R	ns.	0	0.987	0	0.49	0.485	0.003	0.801	0.372	0.005	0.319	0.573	0.002
Posterior cingulate	L	ns.	0.875	0.351	0.006	0.015	0.904	0	0.104	0.747	0.001	0.008	0.928	0
	R	ns.	0.724	0.396	0.005	0.005	0.941	0	0.001	0.982	0	0.009	0.925	0
Isthmus cingulate	L	ns.	0.205	0.651	0.001	0.212	0.646	0.001	0.043	0.836	0	0.51	0.476	0.003
	R	ns.	1.762	0.186	0.011	0.152	0.697	0.001	0.627	0.43	0.004	1.733	0.19	0.011
Regional cortical surface area: Frontal lobe
Main effect (MANOVA)		ns.	1.65	0.044	0.212	1.434	0.109	0.191	1.738	0.03	0.226	1.386	0.133	0.19
ROI effects (Univariate ANOVAs)
Superior frontal gyrus	L	decr.	11.503	<0,001	0.069	6.859	0.01	0.042	7.472	0.007	0.047	3.964	0.048	0.026
	R	ns.	1.601	0.208	0.01	0.215	0.643	0.001	0.174	0.677	0.001	0.149	0.7	0.001
Caudal middle frontal gyrus	L	ns.	8.39	0.004	0.051	4.625	0.033	0.029	5.043	0.026	0.032	0.418	0.519	0.003
	R	ns.	2.892	0.091	0.018	1.162	0.283	0.007	0.793	0.375	0.005	0.144	0.705	0.001
Rostral middle frontal gyrus	L	ns.	5.501	0.02	0.034	2.622	0.107	0.017	1.988	0.161	0.013	0.339	0.561	0.002
	R	ns.	2.202	0.14	0.014	0.42	0.518	0.003	0.2	0.655	0.001	0.221	0.639	0.001
Pars opercularis	L	ns.	4.117	0.044	0.026	1.344	0.248	0.009	0.458	0.499	0.003	0.181	0.671	0.001
	R	ns.	1.28	0.26	0.008	0.238	0.627	0.002	0.653	0.42	0.004	0.037	0.848	0
Pars triangularis	L	ns.	3.512	0.063	0.022	1.128	0.29	0.007	1.314	0.253	0.009	0.838	0.361	0.006
	R	ns.	2.693	0.103	0.017	0.955	0.33	0.006	0.901	0.344	0.006	0.288	0.592	0.002
Pars orbitalis	L	ns.	1.647	0.201	0.01	0.104	0.748	0.001	0.029	0.865	0	0.006	0.937	0
	R	ns.	1.628	0.204	0.01	0.176	0.675	0.001	0.068	0.795	0	0.004	0.952	0
Lateral orbitofrontal cortex	L	decr.	13.145	<0,001	0.078	8.414	0.004	0.051	7.695	0.006	0.048	4.946	0.028	0.032
	R	ns.	11.231	0.001	0.067	6.599	0.011	0.041	7.057	0.009	0.044	3.135	0.079	0.02
Medial orbitofrontal cortex	L	ns.	4.07	0.045	0.025	0.916	0.34	0.006	0.338	0.562	0.002	0.269	0.605	0.002
	R	ns.	5.374	0.022	0.033	1.523	0.219	0.01	1.752	0.188	0.011	1.041	0.309	0.007
Precentral gyrus	L	ns.	8.761	0.004	0.053	4.758	0.031	0.03	5.068	0.026	0.032	3.155	0.078	0.02
	R	ns.	3.723	0.055	0.023	1.986	0.161	0.013	2.383	0.125	0.015	0.973	0.325	0.006
Paracentral lobule	L	ns.	7.509	0.007	0.046	4.248	0.041	0.027	4.482	0.036	0.029	2.74	0.1	0.018
	R	ns.	5.655	0.019	0.035	2.785	0.097	0.018	3.221	0.075	0.021	2.138	0.146	0.014
Frontal pole	L	ns.	0.55	0.459	0.004	0.009	0.923	0	0.267	0.606	0.002	1.552	0.215	0.01
	R	ns.	4.032	0.046	0.025	2.198	0.14	0.014	3.559	0.061	0.023	2.432	0.121	0.016
Regional cortical surface area: Parietal lobe
Main effect (MANOVA)		ns.	1.757	0.073	0.107	1.294	0.239	0.081	1.343	0.213	0.086	1.19	0.302	0.077
ROI effects (Univariate ANOVAs)
Superior parietal cortex	L	ns.	6.967	0.009	0.043	4.144	0.043	0.026	5.023	0.026	0.032	2.332	0.129	0.015
	R	decr.	11.651	<0,001	0.069	7.627	0.006	0.047	8.99	0.003	0.056	7.264	0.008	0.046
Inferior parietal cortex	L	ns.	9.696	0.002	0.059	6.572	0.011	0.041	5.439	0.021	0.035	3.706	0.056	0.024
	R	ns.	8.191	0.005	0.05	4.916	0.028	0.031	4.263	0.041	0.027	2.971	0.087	0.019
Supramarginal gyrus	L	ns.	3.032	0.084	0.019	0.849	0.358	0.005	0.75	0.388	0.005	0.287	0.593	0.002
	R	ns.	9.777	0.002	0.059	5.353	0.022	0.033	5.181	0.024	0.033	1.886	0.172	0.012
Post central gyrus	L	ns.	5.323	0.022	0.033	2.559	0.112	0.016	3.377	0.068	0.022	0.598	0.441	0.004
	R	ns.	5.669	0.018	0.035	2.368	0.126	0.015	3.847	0.052	0.025	2.641	0.106	0.017
Precuneus cortex	L	ns.	7.73	0.006	0.047	3.853	0.051	0.024	4.065	0.046	0.026	3.22	0.075	0.021
	R	decr.	12.415	<0,001	0.074	7.746	0.006	0.048	8.82	0.003	0.055	7.85	0.006	0.049
Regional cortical surface area: Temporal lobe
Main effect (MANOVA)		decr.	2.683	<0,001	0.258	2.393	0.002	0.238	2.771	<0,001	0.27	2.529	0.001	0.254
ROI effects (Univariate ANOVAs)
Superior temporal gyrus	L	ns.	6.562	0.011	0.04	2.935	0.089	0.019	3.783	0.054	0.024	2.018	0.158	0.013
	R	ns.	4.584	0.034	0.029	1.414	0.236	0.009	0.71	0.401	0.005	0	0.991	0
Middle temporal gyrus	L	decr.	14.525	<0,001	0.085	9.96	0.002	0.06	7.943	0.005	0.05	6.835	0.01	0.043
	R	ns.	5.696	0.018	0.035	2.28	0.133	0.014	1.119	0.292	0.007	0.03	0.862	0
Inferior temporal gyrus	L	ns.	3.139	0.078	0.02	0.947	0.332	0.006	0.596	0.441	0.004	0.572	0.451	0.004
	R	decr.	7.588	0.007	0.046	3.683	0.057	0.023	4.096	0.045	0.026	5.099	0.025	0.033
Banks of the superior temporal sulcus	L	ns.	1.688	0.196	0.011	0.614	0.434	0.004	0.031	0.861	0	0.013	0.908	0
	R	ns.	3.864	0.051	0.024	1.918	0.168	0.012	0.543	0.462	0.004	0.03	0.862	0
Fusiform gyrus	L	ns.	1.567	0.213	0.01	0.006	0.936	0	0.306	0.581	0.002	0.893	0.346	0.006
	R	decr.	5.847	0.017	0.036	2.21	0.139	0.014	4	0.047	0.026	4.13	0.044	0.027
Transverse temporal gyrus	L	ns.	1.02	0.314	0.006	0.131	0.717	0.001	0.841	0.361	0.006	1.559	0.214	0.01
	R	ns.	5.054	0.026	0.031	2.005	0.159	0.013	1.646	0.201	0.011	0.83	0.364	0.005
Entorhinal cortex	L	ns.	2.285	0.133	0.014	4.054	0.046	0.025	2.634	0.107	0.017	0.253	0.616	0.002
	R	ns.	2.823	0.095	0.018	4.481	0.036	0.028	2.871	0.092	0.019	1.373	0.243	0.009
Temporal pole	L	decr.	2.426	0.121	0.015	5.894	0.016	0.037	6.554	0.011	0.041	3.949	0.049	0.025
	R	ns.	0.06	0.807	0	0.336	0.563	0.002	0.05	0.823	0	0.154	0.695	0.001
Parahippocampal gyrus	L	ns.	1.277	0.26	0.008	0.012	0.915	0	0.281	0.597	0.002	0.447	0.505	0.003
	R	ns.	9.312	0.003	0.056	5.257	0.023	0.033	6.842	0.01	0.043	3.618	0.059	0.023
Regional cortical surface area: Occipital lobe
Main effect (MANOVA)		ns.	1.338	0.229	0.067	0.954	0.475	0.049	0.992	0.445	0.052	0.624	0.756	0.034
ROI effects (Univariate ANOVAs)
Lateral occipital cortex	L	ns.	2.759	0.099	0.017	1.116	0.292	0.007	2.756	0.099	0.018	2.21	0.139	0.014
	R	ns.	0.784	0.377	0.005	0.058	0.81	0	0.261	0.61	0.002	0.519	0.472	0.003
Lingual gyrus	L	ns.	3.659	0.058	0.023	1.315	0.253	0.008	2.951	0.088	0.019	1.667	0.199	0.011
	R	ns.	3.003	0.085	0.019	0.86	0.355	0.006	3.121	0.079	0.02	1.826	0.179	0.012
Cuneus cortex	L	ns.	3.273	0.072	0.021	1.853	0.175	0.012	2.797	0.097	0.018	1.771	0.185	0.012
	R	ns.	2.16	0.144	0.014	0.783	0.378	0.005	1.21	0.273	0.008	1.338	0.249	0.009
Pericalcarine cortex	L	ns.	0.606	0.437	0.004	0.059	0.808	0	1.211	0.273	0.008	0.62	0.432	0.004
	R	ns.	1.522	0.219	0.01	0.477	0.491	0.003	1.336	0.25	0.009	1.315	0.253	0.009
Regional cortical surface area: Cingulate cortex
Main effect (MANOVA)		ns.	1.398	0.202	0.07	0.849	0.562	0.044	0.72	0.674	0.038	0.521	0.839	0.028
ROI effects (Univariate ANOVAs)
Rostral anterior cingulate	L	ns.	10.858	0.001	0.065	6.244	0.014	0.039	3.857	0.051	0.025	2.993	0.086	0.019
	R	ns.	3.37	0.068	0.021	0.866	0.353	0.006	0.086	0.769	0.001	0.58	0.448	0.004
Caudal anterior cingulate	L	ns.	1.117	0.292	0.007	0.091	0.763	0.001	0.042	0.838	0	0.002	0.961	0
	R	ns.	1.187	0.278	0.008	0.057	0.811	0	0.003	0.957	0	0	0.989	0
Posterior cingulate	L	ns.	2.045	0.155	0.013	0.263	0.609	0.002	0.577	0.449	0.004	0.138	0.71	0.001
	R	ns.	2.151	0.144	0.014	0.194	0.661	0.001	0.172	0.679	0.001	0.216	0.643	0.001
Isthmus cingulate	L	ns.	2.139	0.146	0.014	0.315	0.575	0.002	0.882	0.349	0.006	1.236	0.268	0.008
	R	ns.	2.068	0.152	0.013	0.194	0.66	0.001	0.466	0.496	0.003	0.755	0.386	0.005
Regional cortical thickness: Frontal lobe
Main effect (MANOVA)		ns.	1.211	0.249	0.165	n/a	n/a	n/a	1.195	0.263	0.166	1.287	0.191	0.178
ROI effects (Univariate ANOVAs)
Superior frontal gyrus	L	ns.	4.526	0.035	0.028	n/a	n/a	n/a	1.993	0.16	0.013	0.188	0.665	0.001
	R	ns.	1.88	0.172	0.012	n/a	n/a	n/a	0.64	0.425	0.004	0.008	0.928	0
Caudal middle frontal gyrus	L	ns.	0.015	0.902	0	n/a	n/a	n/a	0.055	0.815	0	0.318	0.574	0.002
	R	ns.	0.364	0.547	0.002	n/a	n/a	n/a	0.446	0.505	0.003	0.014	0.905	0
Rostral middle frontal gyrus	L	ns.	6.742	0.01	0.041	n/a	n/a	n/a	4.877	0.029	0.031	0.803	0.372	0.005
	R	ns.	0.527	0.469	0.003	n/a	n/a	n/a	0.331	0.566	0.002	0.085	0.771	0.001
Pars opercularis	L	ns.	1.503	0.222	0.01	n/a	n/a	n/a	1.694	0.195	0.011	0.012	0.913	0
	R	ns.	0.206	0.651	0.001	n/a	n/a	n/a	0.544	0.462	0.004	0.146	0.703	0.001
Pars triangularis	L	ns.	3.676	0.057	0.023	n/a	n/a	n/a	4.037	0.046	0.026	1.141	0.287	0.007
	R	ns.	3.792	0.053	0.024	n/a	n/a	n/a	3.395	0.067	0.022	1.914	0.169	0.012
Pars orbitalis	L	ns.	2.096	0.15	0.013	n/a	n/a	n/a	1.316	0.253	0.009	0.003	0.954	0
	R	ns.	1.984	0.161	0.013	n/a	n/a	n/a	1.657	0.2	0.011	0.106	0.745	0.001
Lateral orbitofrontal cortex	L	ns.	2.34	0.128	0.015	n/a	n/a	n/a	1.058	0.305	0.007	0.03	0.863	0
	R	ns.	0.945	0.332	0.006	n/a	n/a	n/a	0.772	0.381	0.005	0.174	0.677	0.001
Medial orbitofrontal cortex	L	ns.	1.503	0.222	0.01	n/a	n/a	n/a	0.509	0.477	0.003	0.036	0.85	0
	R	ns.	0.008	0.929	0	n/a	n/a	n/a	0.309	0.579	0.002	1.716	0.192	0.011
Precentral gyrus	L	ns.	0.209	0.648	0.001	n/a	n/a	n/a	0.309	0.579	0.002	0.003	0.954	0
	R	ns.	1.75	0.188	0.011	n/a	n/a	n/a	1.307	0.255	0.008	2.346	0.128	0.015
Paracentral lobule	L	ns.	0.013	0.911	0	n/a	n/a	n/a	0.003	0.957	0	0.696	0.405	0.005
	R	ns.	1.212	0.273	0.008	n/a	n/a	n/a	1.199	0.275	0.008	0.877	0.351	0.006
Frontal pole	L	ns.	2.481	0.117	0.016	n/a	n/a	n/a	3.6	0.06	0.023	1.465	0.228	0.01
	R	ns.	0.359	0.55	0.002	n/a	n/a	n/a	0.679	0.411	0.004	0.121	0.729	0.001
Regional cortical thickness: Parietal lobe
Main effect (MANOVA)		ns.	1.338	0.216	0.083	n/a	n/a	n/a	1.3	0.236	0.083	0.769	0.659	0.051
ROI effects (Univariate ANOVAs)
Superior parietal cortex	L	ns.	3.314	0.071	0.021	n/a	n/a	n/a	4.855	0.029	0.031	1.43	0.234	0.009
	R	ns.	2.97	0.087	0.019	n/a	n/a	n/a	4.828	0.03	0.031	1.064	0.304	0.007
Inferior parietal cortex	L	ns.	3.72	0.056	0.023	n/a	n/a	n/a	3.023	0.084	0.019	0.259	0.612	0.002
	R	ns.	5.135	0.025	0.032	n/a	n/a	n/a	3.769	0.054	0.024	0.426	0.515	0.003
Supramarginal gyrus	L	ns.	1	0.319	0.006	n/a	n/a	n/a	1.052	0.307	0.007	0.063	0.803	0
	R	ns.	1.838	0.177	0.012	n/a	n/a	n/a	1.224	0.27	0.008	0.112	0.739	0.001
Post central gyrus	L	ns.	1.285	0.259	0.008	n/a	n/a	n/a	2.888	0.091	0.019	0.851	0.358	0.006
	R	incr.	6.763	0.01	0.042	n/a	n/a	n/a	8.928	0.003	0.055	6.17	0.014	0.039
Precuneus cortex	L	ns.	2.519	0.114	0.016	n/a	n/a	n/a	3.507	0.063	0.022	0.133	0.716	0.001
	R	ns.	9.504	0.002	0.057	n/a	n/a	n/a	8.139	0.005	0.051	2.005	0.159	0.013
Regional cortical thickness: Temporal lobe
Main effect (MANOVA)			1.005	0.458	0.115	n/a	n/a	n/a	0.9	0.579	0.106	0.949	0.522	0.112
ROI effects (Univariate ANOVAs)
Superior temporal gyrus	L	ns.	2.419	0.122	0.015	n/a	n/a	n/a	1.568	0.212	0.01	0.019	0.891	0
	R	ns.	0.344	0.558	0.002	n/a	n/a	n/a	0.657	0.419	0.004	0.128	0.722	0.001
Middle temporal gyrus	L	ns.	4.117	0.044	0.026	n/a	n/a	n/a	2.298	0.132	0.015	0.466	0.496	0.003
	R	ns.	4.215	0.042	0.026	n/a	n/a	n/a	3.806	0.053	0.024	1.836	0.177	0.012
Inferior temporal gyrus	L	ns.	2.317	0.13	0.015	n/a	n/a	n/a	1.049	0.307	0.007	0.153	0.696	0.001
	R	ns.	2.108	0.149	0.013	n/a	n/a	n/a	1.19	0.277	0.008	0.034	0.854	0
Banks of the superior temporal sulcus	L	ns.	1.819	0.179	0.012	n/a	n/a	n/a	1.443	0.232	0.009	0.581	0.447	0.004
	R	ns.	0.428	0.514	0.003	n/a	n/a	n/a	0.908	0.342	0.006	2.779	0.098	0.018
Fusiform gyrus	L	ns.	0.015	0.902	0	n/a	n/a	n/a	0.258	0.612	0.002	3.091	0.081	0.02
	R	ns.	0.01	0.921	0	n/a	n/a	n/a	0.001	0.976	0	1.986	0.161	0.013
Transverse temporal gyrus	L	ns.	0.543	0.462	0.003	n/a	n/a	n/a	1.771	0.185	0.011	0.113	0.737	0.001
	R	ns.	0.71	0.401	0.005	n/a	n/a	n/a	1.869	0.174	0.012	0.064	0.801	0
Entorhinal cortex	L	ns.	0.491	0.484	0.003	n/a	n/a	n/a	1.174	0.28	0.008	3.668	0.057	0.024
	R	ns.	0.924	0.338	0.006	n/a	n/a	n/a	0.056	0.814	0	0.584	0.446	0.004
Temporal pole	L	ns.	2.25	0.136	0.014	n/a	n/a	n/a	0.632	0.428	0.004	0.011	0.916	0
	R	ns.	1.217	0.272	0.008	n/a	n/a	n/a	0.259	0.612	0.002	0.761	0.384	0.005
Parahippocampal gyrus	L	ns.	0.986	0.322	0.006	n/a	n/a	n/a	0.554	0.458	0.004	0.018	0.895	0
	R	ns.	0.837	0.362	0.005	n/a	n/a	n/a	0.101	0.751	0.001	0.239	0.626	0.002
Regional cortical thickness: Occipital lobe
Main effect (MANOVA)		ns.	2.422	0.017	0.116	n/a	n/a	n/a	2.472	0.015	0.119	1.986	0.052	0.099
ROI effects (Univariate ANOVAs)
Lateral occipital cortex	L	ns.	4.615	0.033	0.029	n/a	n/a	n/a	6.481	0.012	0.041	1.48	0.226	0.01
	R	ns.	1.809	0.181	0.011	n/a	n/a	n/a	3.705	0.056	0.024	0.05	0.824	0
Lingual gyrus	L	ns.	2.646	0.106	0.017	n/a	n/a	n/a	1.647	0.201	0.011	0.127	0.722	0.001
	R	ns.	0.418	0.519	0.003	n/a	n/a	n/a	0.369	0.545	0.002	1.483	0.225	0.01
Cuneus cortex	L	incr.	16.761	<0,001	0.097	n/a	n/a	n/a	17.529	<0,001	0.103	7.236	0.008	0.045
	R	ns.	4.541	0.035	0.028	n/a	n/a	n/a	6.716	0.01	0.042	2.758	0.099	0.018
Pericalcarine cortex	L	ns.	3.972	0.048	0.025	n/a	n/a	n/a	4.428	0.037	0.028	0.947	0.332	0.006
	R	ns.	2.566	0.111	0.016	n/a	n/a	n/a	2.716	0.101	0.017	0.649	0.422	0.004
Regional cortical thickness: Cingulate cortex
Main effect (MANOVA)		ns.	2.013	0.048	0.098	n/a	n/a	n/a	1.491	0.165	0.076	1.023	0.421	0.053
ROI effects (Univariate ANOVAs)
Rostral anterior cingulate	L	ns.	7.811	0.006	0.048	n/a	n/a	n/a	5.62	0.019	0.035	2.301	0.131	0.015
	R	ns.	3.729	0.055	0.023	n/a	n/a	n/a	1.864	0.174	0.012	0.164	0.686	0.001
Caudal anterior cingulate	L	ns.	0.088	0.768	0.001	n/a	n/a	n/a	0.024	0.876	0	0.034	0.854	0
	R	ns.	6.154	0.014	0.038	n/a	n/a	n/a	4.205	0.042	0.027	0.918	0.339	0.006
Posterior cingulate	L	ns.	0.254	0.615	0.002	n/a	n/a	n/a	0.038	0.846	0	0.055	0.815	0
	R	ns.	1.888	0.171	0.012	n/a	n/a	n/a	1.131	0.289	0.007	1.165	0.282	0.008
Isthmus cingulate	L	ns.	3.051	0.083	0.019	n/a	n/a	n/a	0.982	0.323	0.006	0.079	0.78	0.001
	R	ns.	0.239	0.626	0.002	n/a	n/a	n/a	0.034	0.855	0	0.413	0.522	0.003
